# Supplementary material for: Functional analysis of ARF1 from Cymbidium goeringii in IAA response during leaf development
Source: PeerJ. 2022 Mar 10;10:e13077. doi: 10.7717/peerj.13077 (PMC8918147; doi:10.7717/peerj.13077)
Supplement: Supplemental Information 1 [file peerj-10-13077-s001.zip]

Archive with 6 entries (5 files):
- Supplementary file 1/
- Supplementary file 1/The raw data of Fig. 2.xlsx
- Supplementary file 1/The raw data of Fig. 4.xlsx
- Supplementary file 1/The raw data of Fig. 5D-G.xlsx
- Supplementary file 1/The raw data of Fig. 6C-E.xlsx
- Supplementary file 1/The raw data of Fig. 7.xlsx
